# Supplementary material for: Prevention and management of diarrhea associated with naldemedine among patients receiving opioids: a retrospective cohort study
Source: BMC Gastroenterol. 2020 Jan 31;20:25. doi: 10.1186/s12876-020-1173-z (PMC6995158; doi:10.1186/s12876-020-1173-z)
Supplement: Supplementary file 1 — Additional file 1: Baseline characteristics and outcomes of individual study participants. [file 12876_2020_1173_MOESM1_ESM.csv]

Site	Age	Sex	CancerSite	n(M)	BRA	PER	PS	BMI	opioid	route	MEDD	Symptom	Intake(%)	Interval	Duration	Ongoing	StopReason	OS	Survive	DefecationBEF	DefecationAFT	Laxatives	Diarrhia
1	70-79	F	lung	2	1	0	3	24.6	oxy	O	30	pain	100	13	42	0	diarrhea other	82	1	0	0.25	1	0
1	60-69	F	colorectal	2	0	0	1	19	oxy	O	15	pain	50	56	78	0	opioid termination	93	1	NA	NA	0	0
1	50-59	F	overy	4	0	1	3	26	oxy	P	48	pain	20	48	3	0	abdominal pain	16	0	0.71	1.38	1	2
1	50-59	F	colorectal	3	0	0	4	17.2	mor	O	140	pain	30	74	48	0	cannot take	64	0	0.2	1.29	3	0
1	60-69	M	skin	5	0	1	1	21.6	oxy	O	15	pain	100	0	53	0	cannot take	54	0	NA	NA	0	0
1	80-89	F	hemato	1	0	0	3	20.6	fent	P	38	pain	40	3	70	0	cannot take	71	0	0.5	1.88	1	0
1	70-79	M	pancreas	1	0	1	3	19	oxy	O	45	pain	10	219	5	0	cannot take	35	0	0.29	0.88	1	1
1	70-79	M	lung	3	0	0	3	26.4	oxy	O	30	pain	10	0	7	1	NA	372	1	0.71	0.67	0	0
1	60-69	M	H&N	1	0	0	4	23.6	fent	P	60	pain	0	31	91	1	NA	91	1	NA	NA	0	0
1	80-89	F	hemato	0	0	0	4	18.1	mor	P	19	dyspnea	0	1	2	0	cannot take	4	0	1.57	1.5	0	0
1	60-69	F	lung	5	1	0	2	19.6	oxy	O	90	pain	10	780	206	1	NA	206	1	0.8	1.25	1	2
1	50-59	F	uterus	1	0	0	2	32.4	oxy	O	45	pain	60	413	16	1	NA	16	1	1.25	1.57	1	0
1	70-79	M	uro	4	0	0	2	26.5	oxy	O	30	pain	60	83	56	0	cannot take	67	0	0.33	0.88	0	1
1	80-89	M	colorectal	5	0	0	4	19.3	oxy	P	24	dyspnea	0	4	4	0	cannot take	4	0	0	0	0	0
1	70-79	F	colorectal	2	0	0	3	21.9	oxy	O	15	pain	30	0	18	0	transfer	148	0	1	1	0	0
1	70-79	F	overy	2	0	1	1	18.3	oxy	O	30	pain	70	6	2	0	cannot take	29	0	0.4	0.13	2	0
1	50-59	F	uterus,ovary	2	0	1	1	29.2	oxy	O	180	pain	NA	1091	112	1	NA	112	1	NA	NA	0	0
1	60-69	M	eso	1	0	0	2	16.3	fent	P	30	pain	100	8	49	1	NA	83	0	0.14	0.86	1	1
1	50-59	F	colorectal	2	0	0	2	18.2	codeine	O	10	dyspnea	80	127	14	0	cannot take	15	0	0	0.14	0	0
1	80-89	M	GB	2	0	1	3	32.1	fent	P	30	pain	30	5	4	0	cannot take	10	0	0.43	0.14	1	0
1	70-79	F	hemato	0	0	0	3	20.7	oxy	P	24	pain	20	0	3	0	cannot take	18	0	1	0	0	0
1	50-59	M	colorectal	3	0	0	1	30.1	oxy	O	30	pain	30	1	66	1	NA	80	0	NA	NA	0	0
1	70-79	F	pleura	2	0	0	2	18.4	tramadol	O	35	pain	100	14	12	0	opioid termination	116	1	NA	NA	0	0
1	60-69	M	colorectal	1	0	0	1	19.9	fent	P	12	pain	70	1	26	1	NA	26	1	1	1.29	0	0
1	80-89	M	pancreas	1	0	1	3	23.3	oxy	O	45	pain	10	20	14	0	cannot take	16	1	0.29	2	2	0
1	50-59	M	lung	2	1	0	1	22.8	oxy	O	120	pain	30	578	3	0	diarrhea	83	1	1.29	0.88	2	1
1	60-69	M	colorectal	3	0	1	3	20.6	oxy	O	15	pain	90	0	25	0	cannot take	161	0	1.5	0.29	0	0
1	60-69	M	bone	2	0	0	2	20.6	oxy	O	30	pain	60	234	199	1	NA	195	1	0.71	0.38	0	0
1	30-39	F	uterus	2	0	1	1	20.6	fent	P	24	pain	40	1	14	0	cannot take	56	1	2	1.29	0	0
1	70-79	M	H&N	1	0	0	2	20	fent	P	180	pain	100	308	21	0	diarrhea	142	1	0.71	2.13	1	0
1	70-79	F	colorectal	2	0	0	1	19.5	oxy	O	30	pain	100	5	9	1	NA	9	1	0.29	0.38	0	0
1	30-39	M	bone	3	0	0	1	27.4	mor	P	14	pain	100	13	24	0	cannot take	26	0	NA	NA	0	0
1	70-79	F	pancreas	1	0	0	4	17.9	oxy	P	115	pain	10	503	21	1	NA	21	1	0.57	0.13	0	0
1	60-69	M	H&N	1	0	0	3	16.6	methadone	O	240	pain	20	278	39	0	cannot take	40	0	0.43	1.38	2	1
1	70-79	M	H&N	2	0	0	3	16.2	oxy	P	29	pain	0	20	5	0	cannot take	9	1	0	0	0	0
1	60-69	M	GB	2	0	1	3	20.1	oxy	O	15	pain	10	32	8	0	cannot take	10	0	NA	NA	1	2
1	40-49	F	H&N,eso	3	0	0	2	15.5	oxy	P	40	pain	100	30	7	0	cannot take	7	0	0	0.5	0	0
1	50-59	F	stomach	1	0	1	2	14.1	fent	P	60	pain	30	312	5	0	nausea	64	1	NA	NA	2	3
1	70-79	F	lung	2	1	0	4	18.9	fent	P	120	pain	30	262	11	1	NA	11	1	2.29	2.63	1	0
1	60-69	F	pancreas	3	0	1	3	21.3	oxy	O	240	pain	20	117	6	0	cannot take	22	0	0	1.63	1	0
1	60-69	M	pancreas	2	0	1	4	19.1	oxy	O	120	pain	10	228	9	0	cannot take	17	0	0	1.75	0	0
1	30-39	M	Hemato	0	0	0	1	20.4	oxy	O	15	pain	100	1	126	0	cannot take	126	0	1.4	1.13	0	0
1	80-89	F	lung	2	0	0	4	19.6	mor	O	20	pain	50	20	19	0	cannot take	47	1	0.86	1.38	2	1
1	80-89	M	pancreas	1	0	0	2	18.8	oxy	O	60	pain	90	65	28	0	AST/ALT	136	1	1.33	0.67	2	0
1	60-69	F	lung	2	0	0	1	15	oxy	O	30	pain	70	62	70	0	cannot take	71	0	1	1.13	0	0
1	20-29	F	uterus	2	0	0	1	26.6	oxy	O	30	pain	60	3	36	1	NA	36	1	0	0.71	2	0
1	60-69	M	lung,colorectal	2	0	0	1	19.5	oxy	O	70	pain	70	17	24	0	unknown	152	1	1	2.6	0	0
1	70-79	F	Retroperi	0	0	0	2	23.6	oxy	O	15	pain	80	19	20	0	diarrhea other	65	1	1.25	0.88	0	0
1	80-89	F	pancreas	2	0	1	2	20	fent	P	30	pain	20	49	7	0	cannot take	27	0	1	0.38	1	0
1	60-69	M	Lymph	1	0	0	2	21.2	oxy	O	10	pain	100	1	24	0	opioid termination	191	1	NA	NA	0	0
1	70-79	F	pancreas	3	0	1	4	22	codeine	O	5	dyspnea	20	13	11	0	cannot take	13	0	0.43	1.38	1	0
1	60-69	F	pancreas	1	0	0	1	20.7	oxy	O	15	pain	NA	130	5	0	cannot take	46	1	NA	NA	0	0
1	70-79	M	pleura	1	0	0	2	20.3	oxy	P	90	pain	70	48	26	0	cannot take	27	0	0.86	0.5	1	0
1	40-49	M	bone	0	0	0	1	29.1	fent	P	120	pain	20	4	20	0	opioid termination	29	1	0.29	0.75	2	0
1	60-69	M	colorectal	1	0	0	1	22.7	hydromor	O	20	pain	100	0	45	1	NA	45	1	7.86	1.71	0	0
1	50-59	M	pancreas	2	0	1	1	23.2	oxy	O	15	pain	60	0	46	0	cannot take	48	0	0.83	2.88	1	0
1	60-69	M	liver	3	0	0	4	34.9	oxy	P	72	pain	70	2	76	1	NA	76	1	0	0.43	0	0
1	60-69	F	kidney	3	0	0	1	24.7	oxy	O	30	pain	90	1	16	1	NA	16	1	1	0.25	0	0
1	70-79	M	prostate	1	0	0	3	20.4	fent	P	180	pain	90	33	30	1	NA	53	1	0	1.38	1	0
1	50-59	M	hemato	0	0	0	2	22.9	hydromor	O	20	pain	100	2	42	1	NA	42	1	1	0.25	0	0
1	50-59	M	lung	0	0	0	3	NA	oxy	P	14	dyspnea	30	9	17	0	cannot take	27	0	0	0.63	0	0
1	60-69	M	pancreas	2	0	1	1	21.2	oxy	O	30	pain	100	2	31	1	NA	31	1	1	1	1	0
1	60-69	F	GB	2	0	1	4	34.7	fent	P	19	pain	10	0	14	0	cannot take	16	0	1	0.63	0	0
2	60-69	F	colorectal	3	0	1	4	18.9	oxy	P	6	pain	10	159	45	0	cannot take	55	0	0.29	0.63	1	0
2	70-79	F	breast	2	0	0	3	24.7	mor	O	30	pain	50	288	31	0	cannot take	32	0	0.5	1.5	2	0
2	80-89	F	lung	3	0	1	4	28.5	mor	P	10	dyspnea	90	3	12	1	NA	12	1	0.29	1	1	0
2	70-79	M	pancreas	1	0	1	2	22.8	oxy	O	20	pain	80	1	38	0	cannot take	40	0	0.6	1	1	0
2	80-89	M	pancreas	1	0	0	2	27.6	oxy	O	15	pain	100	36	48	0	cannot take	53	0	0.25	1	1	0
2	80-89	M	stomach	2	0	0	1	21.3	oxy	O	60	pain	30	195	129	1	NA	129	1	0	1.38	2	2
2	80-89	M	lung	2	1	0	3	23.5	fent	P	30	pain	10	19	13	0	cannot take	21	0	0.71	0.25	2	0
2	80-89	M	lung	1	0	0	4	25.7	fent	P	120	pain	NA	41	8	0	cannot take	11	0	NA	NA	1	1
2	60-69	M	colorectal	6	1	0	3	22.8	oxy	O	180	pain	90	55	20	0	cannot take	27	0	1.14	1	1	0
2	60-69	F	pancreas	1	0	0	4	28.8	oxy	P	10	pain	100	5	38	0	diarrhea	59	0	0.33	1	1	1
2	70-79	M	uro	0	0	0	2	21.3	oxy	O	30	pain	90	200	158	1	NA	158	1	0.57	0.88	0	0
2	70-79	M	lung	1	1	0	3	16.6	mor	P	96	pain	40	163	7	0	cannot take	9	0	0.43	0.63	1	0
2	80-89	M	uro	1	0	0	3	23.7	oxy	O	30	pain	10	33	23	0	transfer	82	0	0	2.38	1	0
2	70-79	M	H&N	0	0	0	1	NA	fent	P	180	pain	NA	1218	260	1	NA	260	1	NA	NA	1	0
2	70-79	F	overy	3	0	0	2	18.4	tramadol	O	10	pain	90	9	37	0	unknown	96	0	0.43	0.88	2	0
2	70-79	F	colorectal	3	1	0	2	18.1	tramadol	O	10	pain	90	71	15	1	NA	15	1	0.43	0.38	1	0
2	70-79	M	lung	1	0	0	2	22.9	oxy	O	60	pain	NA	294	43	0	cannot take	74	0	NA	NA	0	0
2	70-79	F	colorectal	1	0	0	3	17.3	oxy	O	23	pain	60	20	8	0	cannot take	10	0	1	0.88	0	0
2	60-69	M	pancreas	2	0	1	1	25.2	oxy	O	15	pain	80	61	152	0	cannot take	167	0	NA	NA	2	0
2	70-79	M	prostate	4	0	0	2	16.6	oxy	O	60	pain	60	1061	35	0	cannot take	36	0	0.29	1	2	0
2	60-69	M	uro	1	0	0	2	25.2	oxy	O	360	pain	NA	192	88	0	cannot take	97	0	NA	NA	0	0
2	60-69	F	eso	3	1	0	4	17.3	mor	P	12	pain	20	0	5	0	cannot take	41	0	NA	NA	0	0
2	70-79	M	lung	1	0	0	3	16.8	mor	O	20	dyspnea	50	1	1	0	cannot take	2	0	2	1.5	1	0
2	70-79	F	colorectal	5	0	1	4	21.9	oxy	O	60	pain	20	158	20	0	cannot take	22	0	0.8	0.88	1	0
2	70-79	F	lung	1	0	0	3	25.6	mor	P	72	pain	100	69	18	0	opioid termination	25	1	0.14	0.63	0	0
2	50-59	F	uterus	1	0	1	3	15.8	mor	O	480	pain	30	159	88	0	cannot take	88	0	NA	NA	1	0
2	70-79	F	lung	2	0	0	3	18.6	mor	P	6	dyspnea	30	16	33	0	cannot take	38	0	0.43	1	0	0
2	70-79	F	lung	3	1	0	3	15.1	fent	P	30	pain	10	5	3	0	cannot take	7	0	0.5	0.33	1	0
2	60-69	F	colorectal	3	0	1	3	NA	oxy	O	45	pain	40	26	3	0	cannot take	12	0	1	1.5	1	1
2	70-79	M	lung	2	1	0	3	22.3	oxy	O	60	pain	NA	12	12	0	cannot take	16	0	NA	NA	1	0
2	50-59	M	lung	1	1	0	4	24.2	oxy	P	12	pain	20	2	2	0	cannot take	16	0	0.5	0	0	0
2	70-79	M	lung	2	0	0	3	19.1	oxy	O	15	pain	20	1	12	0	cannot take	13	0	0.57	0.5	0	1
2	80-89	F	colorectal	3	0	0	4	18.9	fent	P	120	pain	10	88	27	0	cannot take	29	0	0.8	3	1	3
2	50-59	F	breast	1	0	0	2	20.7	mor	O	20	pain	90	31	77	1	NA	80	1	1	0.75	0	0
2	60-69	F	overy	3	0	1	3	32.5	oxy	P	72	pain	10	25	25	0	cannot take	27	0	4.25	0.8	0	3
